# Supplementary material for: catena-Poly[(di­aqua­cadmium)-μ-iminodi­acetato-κ4 O,N,O′:O′′]
Source: Acta Crystallogr Sect E Struct Rep Online. 2013 Jun 26;69(Pt 7):m416. doi: 10.1107/S1600536813017121 (PMC3772440; doi:10.1107/S1600536813017121)
Supplement: Supplementary file 1 [file e-69-0m416-sup1.cif]

##############################################################################
#                                                                            #
# This CIF contains the data in a paper accepted for publication in          #
# Acta Crystallographica Section E. It conforms to the requirements of       #
# Notes for Authors for Acta Crystallographica Section E, and has been       #
# peer reviewed under the auspices of the IUCr Commission on Journals.       #
#                                                                            #
# Full details of the Crystallographic Information File format               #
# are given in the paper "The Crystallographic Information File (CIF):       #
# a New Standard Archive File for Crystallography" by S. R. Hall, F. H.      #
# Allen and I. D. Brown [Acta Cryst. (1991), A47, 655-685].                  #
#                                                                            #
# The current version of the core CIF dictionary is obtainable from          #
# ftp://ftp.iucr.org/pub/cif_core.dic.                                       #
#                                                                            #
# Software is freely available for graphical display of the structure(s)     #
# in this CIF. For information consult the CIF software page                 #
# http://www.iucr.org/resources/cif/software.                                #
#                                                                            #
# This file may be used for bona fide research purposes within the           #
# scientific community so long as proper attribution is given to the journal # 
# article from which it was obtained.                                        #
#                                                                            #
##############################################################################
data_I
_audit_creation_method     SHELXL-97
_chemical_name_systematic
;\
<i>catena</i>-Poly[(diaquacadmium)-\m-iminodiacetato-\
\k^4^<i>O</i>,<i>N</i>,<i>O</i>':<i>O</i>'']
;
_chemical_name_common     ?
_chemical_formula_moiety     'C4 H9 Cd N O6'
_chemical_formula_sum     'C4 H9 Cd N O6'
_chemical_formula_iupac     '[Cd (C4 H5 N O4) (H2 O)2]'
_chemical_formula_weight     279.52
_chemical_melting_point     ?
_symmetry_cell_setting     orthorhombic
_symmetry_space_group_name_H-M     'P c a 21'
_symmetry_space_group_name_Hall     'P 2c -2ac'
loop_
    _symmetry_equiv_pos_as_xyz
    'x, y, z'
    '-x, -y, z+1/2'
    'x+1/2, -y, z'
    '-x+1/2, y, z+1/2'
_cell_length_a     14.6600(3)
_cell_length_b     5.4905(2)
_cell_length_c     9.7928(3)
_cell_angle_alpha     90.00
_cell_angle_beta     90.00
_cell_angle_gamma     90.00
_cell_volume     788.23(4)
_cell_formula_units_Z     4
_cell_measurement_reflns_used     1202
_cell_measurement_theta_min     2.78
_cell_measurement_theta_max     22.05
_cell_measurement_temperature     296(2)
_exptl_crystal_description     block
_exptl_crystal_colour     colorless
_exptl_crystal_size_max     0.22
_exptl_crystal_size_mid     0.17
_exptl_crystal_size_min     0.16
_exptl_crystal_density_diffrn     2.355
_exptl_crystal_density_meas     ?
_exptl_crystal_density_method     'not measured'
_exptl_crystal_F_000     544
_exptl_absorpt_coefficient_mu     2.764
_exptl_absorpt_correction_type     multi-scan
_exptl_absorpt_process_details     '(SADABS; Sheldrick, 1996)'
_exptl_absorpt_correction_T_min     0.5815
_exptl_absorpt_correction_T_max     0.6661
_exptl_special_details
;
;
_diffrn_ambient_temperature     296(2)
_diffrn_radiation_type     MoK\a
_diffrn_radiation_wavelength     0.71073
_diffrn_radiation_source     'fine-focus sealed tube'
_diffrn_radiation_monochromator     graphite
_diffrn_measurement_device_type     'Bruker SMART 1000 CCD'
_diffrn_measurement_method     '\f and \w scans'
_diffrn_detector_area_resol_mean     ?
_diffrn_reflns_number     3775
_diffrn_reflns_av_R_equivalents     0.0355
_diffrn_reflns_av_sigmaI/netI     0.0418
_diffrn_reflns_theta_min     2.78
_diffrn_reflns_theta_max     24.99
_diffrn_reflns_theta_full     24.99
_diffrn_measured_fraction_theta_max     0.996
_diffrn_measured_fraction_theta_full     0.996
_diffrn_reflns_limit_h_min     -17
_diffrn_reflns_limit_h_max     16
_diffrn_reflns_limit_k_min     -6
_diffrn_reflns_limit_k_max     6
_diffrn_reflns_limit_l_min     -9
_diffrn_reflns_limit_l_max     11
_diffrn_standards_number     ?
_diffrn_standards_interval_count     ?
_diffrn_standards_interval_time     ?
_diffrn_standards_decay_%     ?
_refine_special_details
;
 Refinement of F^2^ against ALL reflections.  The weighted R-factor wR and
 goodness of fit S are based on F^2^, conventional R-factors R are based
 on F, with F set to zero for negative F^2^. The threshold expression of
 F^2^ > 2sigma(F^2^) is used only for calculating R-factors(gt) etc. and is
 not relevant to the choice of reflections for refinement.  R-factors based
 on F^2^ are statistically about twice as large as those based on F, and R-
 factors based on ALL data will be even larger.
;
_reflns_number_total     1303
_reflns_number_gt     1173
_reflns_threshold_expression     I>2\s(I)
_refine_ls_structure_factor_coef     Fsqd
_refine_ls_matrix_type     full
_refine_ls_R_factor_all     0.0514
_refine_ls_R_factor_gt     0.0468
_refine_ls_wR_factor_gt     0.1605
_refine_ls_wR_factor_ref     0.1643
_refine_ls_goodness_of_fit_ref     1.093
_refine_ls_restrained_S_all     1.093
_refine_ls_number_reflns     1303
_refine_ls_number_parameters     109
_refine_ls_number_restraints     1
_refine_ls_hydrogen_treatment     constr
_refine_ls_weighting_scheme     calc
_refine_ls_weighting_details
         'calc w=1/[\s^2^(Fo^2^)+(0.0941P)^2^+9.9695P] where P=(Fo^2^+2Fc^2^)/3'
_atom_sites_solution_hydrogens     geom
_atom_sites_solution_primary     direct
_atom_sites_solution_secondary     difmap
_refine_ls_shift/su_max     0.000
_refine_ls_shift/su_mean     0.000
_refine_diff_density_max     2.051
_refine_diff_density_min     -1.232
_refine_ls_extinction_method     none
_refine_ls_extinction_coef     ?
_refine_ls_abs_structure_details     'Flack (1983), 566 Friedel pairs'
_refine_ls_abs_structure_Flack     0.04(14)
loop_
    _atom_type_symbol
    _atom_type_description
    _atom_type_scat_dispersion_real
    _atom_type_scat_dispersion_imag
    _atom_type_scat_source
    'C' 'C' 0.0033 0.0016
                         'International Tables Vol C Tables 4.2.6.8 and 6.1.1.4'
    'H' 'H' 0.0000 0.0000
                         'International Tables Vol C Tables 4.2.6.8 and 6.1.1.4'
    'N' 'N' 0.0061 0.0033
                         'International Tables Vol C Tables 4.2.6.8 and 6.1.1.4'
    'O' 'O' 0.0106 0.0060
                         'International Tables Vol C Tables 4.2.6.8 and 6.1.1.4'
    'Cd' 'Cd' -0.8075 1.2024
                         'International Tables Vol C Tables 4.2.6.8 and 6.1.1.4'
_computing_data_collection     'SMART (Bruker, 2007)'
_computing_cell_refinement     'SAINT (Bruker, 2007)'
_computing_data_reduction     'SAINT (Bruker, 2007)'
_computing_structure_solution     'SHELXS97 (Sheldrick, 2008)'
_computing_structure_refinement     'SHELXL97 (Sheldrick, 2008)'
_computing_molecular_graphics     'DIAMOND (Brandenburg, 1999)'
_computing_publication_material     'SHELXTL (Sheldrick, 2008)'
loop_
    _atom_site_type_symbol
    _atom_site_label
    _atom_site_fract_x
    _atom_site_fract_y
    _atom_site_fract_z
    _atom_site_U_iso_or_equiv
    _atom_site_adp_type
    _atom_site_calc_flag
    _atom_site_refinement_flags
    _atom_site_occupancy
    _atom_site_symmetry_multiplicity
    _atom_site_disorder_assembly
    _atom_site_disorder_group
    Cd Cd1 0.05597(5) 0.13193(15) 0.74648(19) 0.0292(3) Uani d . 1 1 . .
    O O1 0.1596(8) -0.1730(19) 0.7032(11) 0.040(3) Uani d . 1 1 . .
    O O2 0.2833(7) -0.3435(19) 0.7786(12) 0.043(4) Uani d . 1 1 . .
    O O3 0.0546(7) 0.1227(18) 1.1908(13) 0.037(3) Uani d . 1 1 . .
    O O4 0.0357(7) -0.022(2) 0.9811(12) 0.039(2) Uani d . 1 1 . .
    O O5 0.1075(9) 0.406(2) 0.5878(11) 0.042(3) Uani d . 1 1 . .
    H H5A 0.1248 0.5351 0.6279 0.051 Uiso d R 1 1 . .
    H H5B 0.0880 0.4441 0.5090 0.051 Uiso d R 1 1 . .
    O O6 -0.0422(7) 0.4382(19) 0.8246(11) 0.032(2) Uani d . 1 1 . .
    H H6A -0.0969 0.3891 0.8160 0.039 Uiso d R 1 1 . .
    H H6B -0.0378 0.5765 0.7861 0.039 Uiso d R 1 1 . .
    N N1 0.1820(8) 0.229(2) 0.8812(13) 0.027(2) Uani d . 1 1 . .
    H H1 0.2099 0.3623 0.8448 0.032 Uiso calc R 1 1 . .
    C C1 0.2288(10) -0.184(3) 0.7810(15) 0.033(4) Uani d . 1 1 . .
    C C2 0.2468(10) 0.026(3) 0.8802(17) 0.033(3) Uani d . 1 1 . .
    H H2A 0.2493 -0.0406 0.9718 0.040 Uiso calc R 1 1 . .
    H H2B 0.3067 0.0920 0.8600 0.040 Uiso calc R 1 1 . .
    C C3 0.1468(10) 0.294(3) 1.0168(15) 0.027(3) Uani d . 1 1 . .
    H H3A 0.1204 0.4559 1.0135 0.033 Uiso calc R 1 1 . .
    H H3B 0.1967 0.2967 1.0818 0.033 Uiso calc R 1 1 . .
    C C4 0.0744(10) 0.112(2) 1.0644(17) 0.027(3) Uani d . 1 1 . .
loop_
    _atom_site_aniso_label
    _atom_site_aniso_U_11
    _atom_site_aniso_U_22
    _atom_site_aniso_U_33
    _atom_site_aniso_U_12
    _atom_site_aniso_U_13
    _atom_site_aniso_U_23
    Cd1 0.0289(5) 0.0255(5) 0.0333(5) -0.0008(3) -0.0017(7) -0.0014(6)
    O1 0.035(6) 0.032(6) 0.054(8) 0.005(4) -0.012(5) -0.017(4)
    O2 0.030(5) 0.047(6) 0.054(11) 0.008(4) -0.004(5) -0.017(5)
    O3 0.046(7) 0.031(6) 0.033(6) -0.006(4) 0.010(4) 0.004(4)
    O4 0.046(6) 0.029(6) 0.041(6) -0.013(5) -0.007(5) 0.001(5)
    O5 0.071(9) 0.027(6) 0.028(6) -0.012(5) -0.008(5) 0.002(4)
    O6 0.043(6) 0.020(5) 0.034(6) 0.000(4) 0.003(4) 0.001(4)
    N1 0.032(6) 0.021(5) 0.029(6) -0.003(5) 0.002(5) -0.001(5)
    C1 0.033(7) 0.021(7) 0.044(13) -0.010(6) 0.001(6) 0.009(6)
    C2 0.029(7) 0.027(7) 0.043(8) 0.003(6) -0.001(6) -0.011(7)
    C3 0.039(8) 0.012(6) 0.031(8) -0.005(6) 0.006(6) -0.004(5)
    C4 0.031(7) 0.016(7) 0.032(7) 0.000(5) -0.001(6) 0.010(6)
_geom_special_details
;
 All esds (except the esd in the dihedral angle between two l.s. planes)
 are estimated using the full covariance matrix.  The cell esds are taken
 into account individually in the estimation of esds in distances, angles
 and torsion angles; correlations between esds in cell parameters are only
 used when they are defined by crystal symmetry.  An approximate (isotropic)
 treatment of cell esds is used for estimating esds involving l.s. planes.
;
loop_
    _geom_bond_atom_site_label_1
    _geom_bond_atom_site_label_2
    _geom_bond_site_symmetry_2
    _geom_bond_distance
    _geom_bond_publ_flag
    Cd1 O3 2_554 2.209(10) ?
    Cd1 O5 . 2.291(11) ?
    Cd1 O1 . 2.300(11) ?
    Cd1 N1 . 2.333(12) ?
    Cd1 O6 . 2.342(10) ?
    Cd1 O4 . 2.466(12) ?
    O1 C1 . 1.270(18) ?
    O2 C1 . 1.186(18) ?
    O3 C4 . 1.27(2) ?
    O3 Cd1 2 2.209(10) ?
    O4 C4 . 1.24(2) ?
    O5 H5A . 0.8500 ?
    O5 H5B . 0.8500 ?
    O6 H6A . 0.8501 ?
    O6 H6B . 0.8500 ?
    N1 C2 . 1.463(18) ?
    N1 C3 . 1.468(18) ?
    N1 H1 . 0.9100 ?
    C1 C2 . 1.53(2) ?
    C2 H2A . 0.9700 ?
    C2 H2B . 0.9700 ?
    C3 C4 . 1.531(19) ?
    C3 H3A . 0.9700 ?
    C3 H3B . 0.9700 ?
loop_
    _geom_angle_atom_site_label_1
    _geom_angle_atom_site_label_2
    _geom_angle_atom_site_label_3
    _geom_angle_site_symmetry_1
    _geom_angle_site_symmetry_3
    _geom_angle
    _geom_angle_publ_flag
    O3 Cd1 O5 2_554 . 119.4(4) ?
    O3 Cd1 O1 2_554 . 88.8(4) ?
    O5 Cd1 O1 . . 97.7(4) ?
    O3 Cd1 N1 2_554 . 150.0(4) ?
    O5 Cd1 N1 . . 88.4(4) ?
    O1 Cd1 N1 . . 75.4(4) ?
    O3 Cd1 O6 2_554 . 94.8(4) ?
    O5 Cd1 O6 . . 87.3(4) ?
    O1 Cd1 O6 . . 171.4(4) ?
    N1 Cd1 O6 . . 97.9(4) ?
    O3 Cd1 O4 2_554 . 85.7(4) ?
    O5 Cd1 O4 . . 153.7(4) ?
    O1 Cd1 O4 . . 90.1(4) ?
    N1 Cd1 O4 . . 69.3(4) ?
    O6 Cd1 O4 . . 82.4(4) ?
    C1 O1 Cd1 . . 116.9(9) ?
    C4 O3 Cd1 . 2 112.2(10) ?
    C4 O4 Cd1 . . 110.8(9) ?
    Cd1 O5 H5A . . 109.5 ?
    Cd1 O5 H5B . . 131.9 ?
    H5A O5 H5B . . 108.3 ?
    Cd1 O6 H6A . . 108.7 ?
    Cd1 O6 H6B . . 116.8 ?
    H6A O6 H6B . . 108.1 ?
    C2 N1 C3 . . 114.8(12) ?
    C2 N1 Cd1 . . 109.6(8) ?
    C3 N1 Cd1 . . 106.8(8) ?
    C2 N1 H1 . . 108.5 ?
    C3 N1 H1 . . 108.5 ?
    Cd1 N1 H1 . . 108.5 ?
    O2 C1 O1 . . 124.1(14) ?
    O2 C1 C2 . . 117.0(13) ?
    O1 C1 C2 . . 118.8(13) ?
    N1 C2 C1 . . 117.8(12) ?
    N1 C2 H2A . . 107.9 ?
    C1 C2 H2A . . 107.9 ?
    N1 C2 H2B . . 107.9 ?
    C1 C2 H2B . . 107.9 ?
    H2A C2 H2B . . 107.2 ?
    N1 C3 C4 . . 111.1(12) ?
    N1 C3 H3A . . 109.4 ?
    C4 C3 H3A . . 109.4 ?
    N1 C3 H3B . . 109.4 ?
    C4 C3 H3B . . 109.4 ?
    H3A C3 H3B . . 108.0 ?
    O4 C4 O3 . . 124.4(14) ?
    O4 C4 C3 . . 120.4(14) ?
    O3 C4 C3 . . 115.0(13) ?
loop_
    _geom_hbond_atom_site_label_D
    _geom_hbond_atom_site_label_H
    _geom_hbond_atom_site_label_A
    _geom_hbond_site_symmetry_A
    _geom_hbond_distance_DH
    _geom_hbond_distance_HA
    _geom_hbond_distance_DA
    _geom_hbond_angle_DHA
    O5 H5A O1 1_565 0.85 1.84 2.685(15) 176
    O5 H5B O6 2_564 0.85 2.03 2.880(15) 176
    O6 H6A O2 3_455 0.85 1.81 2.649(14) 168
    O6 H6B O3 2_564 0.85 1.91 2.750(15) 168
    N1 H1 O2 1_565 0.91 2.05 2.953(16) 174
data_global
_journal_date_recd_electronic     2013-05-25
_journal_date_accepted     2013-06-20
_journal_name_full     'Acta Crystallographica, Section E'
_journal_year     2013
_journal_volume     69
_journal_issue      7
_journal_page_first     m416
_journal_page_last     m416
_journal_paper_category     QM
_journal_paper_doi     10.1107/S1600536813017121
_journal_coeditor_code     HY2628
_publ_contact_author_name     'Zhong-Jing Huang'
_publ_contact_author_address
;
     College of Chemistry and Chemical Engineering
     Guangxi University for Nationalities
     Nanning 530006
     People's Republic of China
;
_publ_contact_author_email     'pgh1919@163.com'
_publ_contact_author_fax     '0086-771-3064863'
_publ_contact_author_phone     '0086-771-3064863'
_publ_section_title
;\
<i>catena</i>-Poly[(diaquacadmium)-\m-iminodiacetato-\k^4^<i>O</i>,<i>N</i>,\
<i>O</i>':<i>O</i>'']
;
loop_
    _publ_author_name
    _publ_author_address
    'Gang-Hong Pan'
;
College of Chemistry and Chemical Engineering
Guangxi University for Nationalities
Nanning 530006
People's Republic of China
;
    'Jin-Niu Tang'
;
College of Chemistry and Chemical Engineering
Guangxi University for Nationalities
Nanning 530006
People's Republic of China
;
    'Zhong-Jing Huang'
;
College of Chemistry and Chemical Engineering
Guangxi University for Nationalities
Nanning 530006
People's Republic of China
;
    'Yi-Fan Liao'
;
College of Chemistry and Chemical Engineering
Guangxi University for Nationalities
Nanning 530006
People's Republic of China
;
    'Bo-Fa Mo'
;
College of Chemistry and Chemical Engineering
Guangxi University for Nationalities
Nanning 530006
People's Republic of China
;
