# Supplementary material for: catena-Poly[(di­aqua­cadmium)-μ-iminodi­acetato-κ4 O,N,O′:O′′]
Source: Acta Crystallogr Sect E Struct Rep Online. 2013 Jun 26;69(Pt 7):m416. doi: 10.1107/S1600536813017121 (PMC3772440; doi:10.1107/S1600536813017121)
Supplement: Supplementary file 2 [file e-69-0m416-Isup2.hkl]

# 
# h,k,l, Fc-squared, Fo-squared, sigma(Fo-squared) and status flag 
# 
data_I
_shelx_title ' sdc in Pca2(1)' 
_shelx_refln_list_code          4 
_shelx_F_calc_maximum      195.38 
_exptl_crystal_F_000       544.00 
_reflns_d_resolution_high  0.8412 
 
loop_ 
 _symmetry_equiv_pos_as_xyz 
 'x, y, z' 
 '-x, -y, z+1/2' 
 'x+1/2, -y, z' 
 '-x+1/2, y, z+1/2' 
 
_cell_length_a    14.6600 
_cell_length_b     5.4905 
_cell_length_c     9.7928 
_cell_angle_alpha  90.000 
_cell_angle_beta   90.000 
_cell_angle_gamma  90.000 
 
_shelx_F_squared_multiplier     1.000 
 
loop_ 
 _refln_index_h 
 _refln_index_k 
 _refln_index_l 
 _refln_F_squared_calc 
 _refln_F_squared_meas 
 _refln_F_squared_sigma 
 _refln_observed_status 
   5   2  -9      162.37      157.76     33.57 o 
   6   2  -9       18.24        0.81     25.89 o 
   7   2  -9     1345.74     1304.92     86.56 o 
   8   2  -9       37.67       45.71     32.36 o 
   9   2  -9     1600.46     1656.83    109.62 o 
   1   3  -9      793.85      951.17     54.86 o 
   2   3  -9      653.90      762.64     49.46 o 
   3   3  -9      202.27      233.40     40.45 o 
   4   3  -9     1424.77     1394.31     90.61 o 
   5   3  -9       22.30       21.84     25.08 o 
   6   3  -9      626.24      753.58     67.55 o 
   7   3  -9      329.39      329.26     48.94 o 
   1   4  -9       57.77        8.48     23.94 o 
   2   4  -9      640.45      591.60     53.19 o 
   4   1  -8      277.74      326.84     37.21 o 
   6   1  -8      376.19      304.59     40.45 o 
   7   1  -8      950.51     1040.78     77.66 o 
   8   1  -8      772.28      745.49     66.34 o 
   9   1  -8       38.26       55.01     32.36 o 
  10   1  -8      887.43      840.15     80.09 o 
  11   1  -8      416.90      420.68     62.29 o 
  12   1  -8      216.29      171.51     50.97 o 
   0   2  -8      250.82      220.45     34.38 o 
   1   2  -8      447.24      537.18     49.35 o 
   2   2  -8       15.03       21.26     14.56 o 
   3   2  -8     1456.69     1352.65     79.69 o 
   4   2  -8       28.75       37.62     21.44 o 
   5   2  -8     1883.37     1868.79    101.13 o 
   6   2  -8        6.20       19.01     22.25 o 
   7   2  -8      761.67      713.54     63.10 o 
   8   2  -8      104.59      115.69     32.36 o 
   9   2  -8        0.39        2.83     26.29 o 
  10   2  -8        1.97      -26.70     25.48 o 
  11   2  -8      580.52      580.46     67.55 o 
   0   3  -8      859.91     1074.76     79.28 o 
   1   3  -8      114.13      135.38     25.74 o 
   2   3  -8      799.30      889.68     51.19 o 
   3   3  -8      436.80      527.37     38.25 o 
   4   3  -8       18.50       44.50     25.48 o 
   5   3  -8     1009.27      995.07     74.83 o 
   6   3  -8      270.75      277.49     41.26 o 
   7   3  -8      173.89      216.00     40.05 o 
   8   3  -8      949.91      964.73     76.86 o 
   9   3  -8       35.49       25.08     29.53 o 
   0   4  -8      711.16      857.95     78.88 o 
   1   4  -8       28.84      -10.61     22.17 o 
   2   4  -8     1022.07     1055.28     61.49 o 
   3   4  -8      121.68      135.93     26.95 o 
   4   4  -8       66.18       96.98     24.23 o 
   5   4  -8      122.42      107.60     34.79 o 
   6   4  -8      336.86      315.11     47.33 o 
   4   0  -7     7329.14     6968.73    307.82 o 
   6   0  -7     4106.88     4022.35    192.54 o 
   8   0  -7      576.69      569.54     60.68 o 
  10   0  -7      437.97      449.40     60.27 o 
  12   0  -7     1587.10     1748.66    120.14 o 
   1   1  -7     4649.38     4698.66    150.45 o 
   2   1  -7      624.76      852.44    130.86 o 
   3   1  -7      234.22      259.28     29.93 o 
   5   1  -7       59.17       62.70     22.65 o 
   6   1  -7     1504.18     1546.81     87.78 o 
   7   1  -7     1322.27     1244.24     80.09 o 
   8   1  -7      232.11      242.70     38.02 o 
   9   1  -7     2153.86     2081.56    120.95 o 
  10   1  -7      304.75      300.95     49.35 o 
  11   1  -7      574.07      559.02     66.34 o 
  12   1  -7      848.78     1009.55     94.05 o 
  13   1  -7       25.55       11.49     29.53 o 
   1   2  -7     6302.72     6185.38    203.79 o 
   2   2  -7       84.35      163.42     34.38 o 
   3   2  -7     1836.43     1666.95     92.63 o 
   4   2  -7       62.21       46.52     19.42 o 
   5   2  -7      149.06      116.90     26.29 o 
   6   2  -7       26.00       15.78     20.63 o 
   7   2  -7     2687.95     2516.80    127.01 o 
   8   2  -7       72.59       93.04     28.32 o 
   9   2  -7     3899.32     3911.11    198.21 o 
  10   2  -7       52.66       31.15     28.72 o 
  11   2  -7     1317.98     1483.71    104.36 o 
  12   2  -7        9.52       10.92     32.76 o 
   1   3  -7     1375.22     1415.02     65.07 o 
   2   3  -7     1117.92     1238.11     60.56 o 
   3   3  -7      468.12      597.85     55.42 o 
   4   3  -7     2801.35     2496.58    132.68 o 
   5   3  -7      265.89      257.26     38.02 o 
   6   3  -7     2334.96     2038.28    117.31 o 
   7   3  -7      762.20      803.34     66.34 o 
   8   3  -7      245.33      230.16     40.45 o 
   9   3  -7      559.44      524.23     57.03 o 
  10   3  -7      203.59      184.05     40.45 o 
  11   3  -7      312.22      297.71     50.16 o 
   1   4  -7       36.54       46.64     34.38 o 
   2   4  -7     1071.89     1294.20     65.21 o 
   3   4  -7       21.55       82.19     31.15 o 
   4   4  -7     3529.74     3172.50    168.27 o 
   5   4  -7        9.03       40.45     27.10 o 
   6   4  -7     1594.21     1421.01     96.68 o 
   7   4  -7      143.59      116.90     33.98 o 
   8   4  -7      147.03      146.02     38.02 o 
   1   5  -7     1169.62     1399.29     76.65 o 
   2   5  -7      218.73      243.07     37.60 o 
   3   5  -7      443.04      515.84     45.28 o 
   0   0  -6     9034.94     8441.52    354.75 o 
   2   0  -6     2478.49     2225.54    120.34 o 
   4   0  -6      337.17      331.29     35.60 o 
   8   0  -6     4057.62     3793.40    187.28 o 
  10   0  -6     1831.52     1673.01    107.60 o 
  12   0  -6      426.51      444.95     61.08 o 
  14   0  -6      162.38      172.72     48.14 o 
   0   1  -6     4393.66     4192.65    181.62 o 
   1   1  -6     1221.36     1632.72    111.24 o 
   4   1  -6      168.71      176.33     34.58 o 
   5   1  -6     4400.34     3959.13    134.50 o 
   6   1  -6     1009.30      912.06     46.24 o 
   7   1  -6     1270.36     1202.81     65.93 o 
   8   1  -6     2299.26     2053.65    116.50 o 
   9   1  -6       64.80       87.92     22.24 o 
  10   1  -6     1775.53     1784.08    245.73 o 
  11   1  -6      626.93      721.54     51.87 o 
  12   1  -6      178.59      197.49     46.52 o 
  13   1  -6      799.21      890.47     61.29 o 
  14   1  -6       77.94       86.51     29.64 o 
   0   2  -6      640.17      749.54     56.63 o 
   1   2  -6      834.26      897.22     42.74 o 
   2   2  -6      289.11      389.53     40.05 o 
   3   2  -6     3943.09     3552.32    167.06 o 
   4   2  -6      350.68      343.42     36.41 o 
   5   2  -6     5239.48     4965.24    216.81 o 
   6   2  -6      306.26      285.98     35.60 o 
   7   2  -6     1891.78     1626.09     95.46 o 
   8   2  -6      261.42      242.30     37.21 o 
   9   2  -6       56.40       70.79     29.53 o 
  10   2  -6       49.59       10.11     28.32 o 
  11   2  -6     1498.31     1425.21     71.42 o 
  12   2  -6       77.28       61.15     26.27 o 
  13   2  -6     1671.34     1737.68     82.15 o 
   0   3  -6     3807.62     4285.28    197.80 o 
   1   3  -6      668.41     1211.00    110.23 o 
   2   3  -6     2284.43     2219.09    122.56 o 
   3   3  -6     2684.67     2435.09    129.44 o 
   4   3  -6       58.56       67.55     25.08 o 
   5   3  -6     2171.70     2041.92    107.19 o 
   6   3  -6      514.83      505.63     50.56 o 
   7   3  -6      425.86      524.23     52.18 o 
   8   3  -6     1915.99     1817.82    102.74 o 
   9   3  -6       10.10       -0.40     23.87 o 
  10   3  -6     1270.97     1353.46     95.06 o 
  11   3  -6      336.61      356.77     52.18 o 
  12   3  -6      202.16      211.55     44.50 o 
   0   4  -6     4095.63     4292.56    210.34 o 
   1   4  -6      141.41      398.83     43.69 o 
   2   4  -6     2892.18     2609.44    102.54 o 
   3   4  -6      213.97      290.03     45.30 o 
   4   4  -6       20.90       33.57     24.67 o 
   5   4  -6       94.71       68.77     28.32 o 
   6   4  -6      828.02      853.50     70.38 o 
   7   4  -6       60.29       48.54     28.72 o 
   8   4  -6     1725.25     1334.45     93.04 o 
   9   4  -6       12.37      -10.52     23.87 o 
  10   4  -6     1203.36     1127.75     88.59 o 
   0   5  -6      473.52      596.23     70.79 o 
   1   5  -6      126.22      139.43     31.17 o 
   2   5  -6      656.72      761.06     54.47 o 
   3   5  -6      898.89     1114.75     65.15 o 
   4   5  -6       99.53      120.95     37.21 o 
   5   5  -6      848.42      917.41     78.07 o 
   6   5  -6      192.16      180.41     40.05 o 
   2   0  -5     5222.85     4657.42    208.72 o 
   4   0  -5    16803.28    15732.23    678.35 o 
   6   0  -5     7906.10     7651.13    331.69 o 
   8   0  -5     1508.11     1330.00     86.16 o 
  10   0  -5      476.54      518.97     58.65 o 
  12   0  -5     2262.31     2253.47    134.70 o 
  14   0  -5     2184.22     2476.35    140.77 o 
   1   1  -5     4518.57     4227.03    196.59 o 
   2   1  -5     1954.23     2069.82    114.27 o 
   3   1  -5     2107.68     1993.30    181.42 o 
   4   1  -5     3427.28     2998.00    214.99 o 
   5   1  -5      239.68      264.84     23.31 o 
   6   1  -5     4035.29     3782.68    133.50 o 
   7   1  -5     2691.90     2537.43    128.63 o 
   8   1  -5      403.35      463.67     47.12 o 
   9   1  -5     2049.88     1980.52    155.93 o 
  10   1  -5      260.13      308.21     56.83 o 
  11   1  -5     1189.92     1448.77    186.27 o 
  12   1  -5     1133.15     1259.87    158.16 o 
  13   1  -5       87.66       89.11     27.93 o 
  14   1  -5      851.71      856.04     59.44 o 
  15   1  -5      267.46      293.62     38.98 o 
   1   2  -5     8581.56     8974.65    372.54 o 
   3   2  -5     3011.68     3034.56    140.36 o 
   4   2  -5       49.43       27.86      9.82 o 
   5   2  -5      176.64      187.56     17.71 o 
   6   2  -5       49.88       54.45     13.57 o 
   7   2  -5     2919.95     2679.26    114.07 o 
   8   2  -5       43.40       15.36     16.58 o 
   9   2  -5     5374.92     4730.65    467.40 o 
  10   2  -5       38.04       18.75     18.61 o 
  11   2  -5     1923.24     1729.75    139.75 o 
  12   2  -5      116.79      164.18     32.36 o 
  13   2  -5      141.34      138.34     31.73 o 
  14   2  -5        2.98       11.19     24.76 o 
   1   3  -5     1939.68     2045.96    116.90 o 
   2   3  -5     2215.68     2161.65    114.88 o 
   3   3  -5      107.37      150.88     28.72 o 
   4   3  -5     2784.94     2465.43    126.20 o 
   5   3  -5       38.12       49.75     20.63 o 
   6   3  -5     2629.13     2348.13    124.99 o 
   7   3  -5      620.36      660.55     57.03 o 
   8   3  -5      567.43      511.29     50.56 o 
   9   3  -5     1059.40     1112.38     78.47 o 
  10   3  -5      157.26      130.78     43.69 o 
  11   3  -5      391.21      404.13     37.70 o 
  12   3  -5     1279.77     1175.04    209.53 o 
  13   3  -5       44.70       45.03     24.84 o 
   1   4  -5      124.05      211.84     27.60 o 
   2   4  -5     1769.89     1677.06    103.96 o 
   3   4  -5       64.02      120.14     31.96 o 
   4   4  -5     2969.56     2646.65    144.00 o 
   5   4  -5      112.48       99.91     29.53 o 
   6   4  -5     1957.41     1661.28    102.74 o 
   7   4  -5       26.33       24.27     23.87 o 
   8   4  -5      347.69      307.82     44.50 o 
   9   4  -5      100.90       91.01     31.15 o 
  10   4  -5      238.18      199.82     40.45 o 
  11   4  -5       10.34       13.35     28.72 o 
   1   5  -5     2184.32     2091.34     92.38 o 
   2   5  -5       83.77      305.19     37.17 o 
   3   5  -5      503.97      581.27     66.34 o 
   4   5  -5      587.42      509.67     59.06 o 
   5   5  -5       54.42       41.66     29.12 o 
   6   5  -5      377.68      373.35     51.78 o 
   7   5  -5      815.70      721.63     70.79 o 
   8   5  -5      110.33       65.12     32.36 o 
   0   0  -4    22271.61    20791.73    912.15 o 
   2   0  -4    11841.58    11012.93    486.21 o 
   6   0  -4     2630.98     2785.79    140.77 o 
   8   0  -4     7244.61     6955.79    319.15 o 
  10   0  -4     6827.24     6884.60    317.13 o 
  12   0  -4     1520.28     1682.72    106.38 o 
  14   0  -4      573.86      703.83     74.83 o 
  16   0  -4      432.29      525.85     68.36 o 
   0   1  -4    14916.38    15278.38    641.13 o 
   2   1  -4    10129.96     9875.23    295.60 o 
   3   1  -4     9562.68     8333.71    270.29 o 
   4   1  -4       89.04       83.88     13.30 o 
   5   1  -4     7166.68     6338.42    343.62 o 
   6   1  -4      979.71      928.45     45.02 o 
   7   1  -4     1771.13     1643.69     66.58 o 
   8   1  -4     3875.76     3647.97    182.83 o 
   9   1  -4       55.05       49.83     18.24 o 
  10   1  -4     2403.54     2531.22     96.49 o 
  11   1  -4     1316.46     1459.42    115.48 o 
  12   1  -4      817.00     1049.50    102.95 o 
  13   1  -4     1929.77     2063.71    121.96 o 
  14   1  -4       46.57       59.23     26.74 o 
  15   1  -4      676.99      715.64     54.11 o 
  16   1  -4      250.41      288.76     39.61 o 
   0   2  -4      434.97      468.82     40.45 o 
   1   2  -4     1062.00     1047.66     61.89 o 
   2   2  -4      296.19      447.27     71.60 o 
   3   2  -4     8796.49     8645.51    256.52 o 
   4   2  -4       97.22       88.51     12.50 o 
   5   2  -4     9347.02     8566.90    269.80 o 
   6   2  -4      263.55      287.08     33.98 o 
   7   2  -4     2043.94     1831.83    162.61 o 
   8   2  -4      128.03      167.02     35.19 o 
   9   2  -4      129.17      111.99     21.38 o 
  10   2  -4      190.16      297.67     32.26 o 
  11   2  -4     1109.67     1045.35     63.71 o 
  12   2  -4        0.40       17.73     21.77 o 
  13   2  -4     2676.29     2472.41    105.22 o 
  14   2  -4       44.90       -6.25     25.48 o 
  15   2  -4     1112.66     1211.86     72.41 o 
   0   3  -4     4451.92     4600.38    220.05 o 
   1   3  -4      370.50      787.56     60.27 o 
   2   3  -4     2042.40     2096.88    160.59 o 
   3   3  -4     1813.09     1893.20    159.78 o 
   4   3  -4      222.11      197.35     19.00 o 
   5   3  -4     2284.09     2050.47     79.69 o 
   6   3  -4     1694.65     1524.78     61.31 o 
   7   3  -4     1710.37     1509.60     86.97 o 
   8   3  -4     1950.50     1774.68     70.93 o 
   9   3  -4      113.02       98.54     20.62 o 
  10   3  -4     2117.06     2037.99     82.51 o 
  11   3  -4      478.03      456.43     54.61 o 
  12   3  -4      116.71      133.02     27.88 o 
  13   3  -4      700.05      648.29     98.09 o 
  14   3  -4       37.29       10.34     24.67 o 
   0   4  -4     5296.18     6125.35    281.94 o 
   2   4  -4     1721.59     1621.24     99.10 o 
   3   4  -4       71.26      127.82     31.96 o 
   4   4  -4      258.15      293.26     40.05 o 
   5   4  -4      936.35      800.51     64.32 o 
   6   4  -4     1111.54     1112.38     80.90 o 
   7   4  -4      114.34      114.07     30.34 o 
   8   4  -4     3083.76     2541.48    140.77 o 
   9   4  -4       27.66        8.49     24.67 o 
  10   4  -4     1949.68     1802.48    121.75 o 
  11   4  -4        3.14       14.53     20.27 o 
  12   4  -4      227.54      229.98     33.82 o 
   0   5  -4     1371.47     1450.13    106.79 o 
   1   5  -4      336.22      456.41     42.05 o 
   2   5  -4      330.03      526.26     63.91 o 
   3   5  -4     1550.63     1658.86    106.79 o 
   4   5  -4       13.53       54.20     31.15 o 
   5   5  -4     1988.52     1623.66    106.79 o 
   6   5  -4      246.75      219.64     41.26 o 
   7   5  -4      684.29      655.70     65.53 o 
   8   5  -4      473.32      417.44     55.01 o 
   9   5  -4        2.81        5.26     27.10 o 
   0   6  -4      596.62      639.52     79.28 o 
   1   6  -4      696.53      787.27     60.20 o 
   2   6  -4      125.64      166.43     68.16 o 
   3   6  -4     1227.21     1250.14     74.22 o 
   2   0  -3     7878.25     7235.70    313.08 o 
   4   0  -3    16214.72    15633.94    653.27 o 
   6   0  -3     7519.83     7332.38    322.79 o 
   8   0  -3     2541.59     2581.93    129.04 o 
  10   0  -3     1690.34     1665.33    101.53 o 
  12   0  -3     5033.39     5455.90    257.26 o 
  14   0  -3     1891.43     2047.99    124.99 o 
  16   0  -3      413.44      375.38     61.08 o 
   1   1  -3     7753.55     8039.41    247.95 o 
   2   1  -3     8170.62     8717.92    278.30 o 
   3   1  -3     4470.61     4260.80    137.72 o 
   4   1  -3     7191.10     6352.62    426.34 o 
   5   1  -3      606.81      653.14     32.36 o 
   6   1  -3     3593.89     3232.93    117.64 o 
   7   1  -3     4924.48     4447.07    201.24 o 
   8   1  -3       67.89       95.33     19.73 o 
   9   1  -3     3511.03     3645.67    132.20 o 
  10   1  -3      391.24      415.36     35.94 o 
  11   1  -3     1929.18     1872.06     79.77 o 
  12   1  -3     1609.61     1628.44     83.33 o 
  13   1  -3       54.81       43.70     23.25 o 
  14   1  -3      938.69      969.10     61.71 o 
  15   1  -3      587.65      590.96     50.28 o 
  16   1  -3      242.77      280.40     39.23 o 
   1   2  -3    14687.50    15905.69    521.40 o 
   3   2  -3     5240.99     5349.49    265.96 o 
   4   2  -3      797.02      796.06     42.47 o 
   5   2  -3     2507.61     2546.73    120.95 o 
   6   2  -3      626.51      740.43     37.21 o 
   7   2  -3     5145.07     4706.04    150.59 o 
   8   2  -3       95.46      155.01     20.85 o 
   9   2  -3     6023.88     5416.77    305.20 o 
  10   2  -3       69.01       39.11     18.15 o 
  11   2  -3     1497.59     1277.48     73.82 o 
  12   2  -3      190.73      147.13     28.68 o 
  13   2  -3      140.09      148.33     30.91 o 
  14   2  -3        8.82        4.17     23.51 o 
  15   2  -3      655.44      668.37     54.32 o 
   1   3  -3     3573.48     4037.06    324.00 o 
   2   3  -3     4014.66     4399.88    297.51 o 
   3   3  -3      876.66      962.66     42.64 o 
   4   3  -3     4314.88     3857.74    309.85 o 
   5   3  -3       10.17        7.14      8.44 o 
   6   3  -3     4243.03     3875.35    130.99 o 
   7   3  -3     1890.80     1733.38     68.79 o 
   8   3  -3      138.75      155.20     21.69 o 
   9   3  -3     2394.38     2250.05     87.94 o 
  10   3  -3      230.27      258.39     29.42 o 
  11   3  -3      753.21      779.70     61.48 o 
  12   3  -3     1825.69     1621.37    272.84 o 
  13   3  -3        3.67      -21.75     21.25 o 
  14   3  -3      693.36      612.71    114.68 o 
   1   4  -3       83.61      128.92     42.27 o 
   2   4  -3     2468.44     2543.88    142.38 o 
   3   4  -3      528.46      566.37     68.36 o 
   4   4  -3     5014.81     4567.46    289.82 o 
   5   4  -3       36.36       17.38     16.58 o 
   6   4  -3     3875.79     3176.19    198.00 o 
   7   4  -3      118.97      128.99     28.72 o 
   8   4  -3      541.65      549.31     39.19 o 
   9   4  -3      240.75      288.24     31.31 o 
  10   4  -3      756.36      731.45     48.74 o 
  11   4  -3       23.40       31.52     21.30 o 
  12   4  -3     1298.67     1366.75    195.17 o 
  13   4  -3       29.42        6.67     24.42 o 
   1   5  -3     2326.31     2448.48     97.82 o 
   2   5  -3      883.07     1027.43     86.56 o 
   3   5  -3      530.73      639.92     67.15 o 
   4   5  -3     1400.28     1340.11     96.68 o 
   5   5  -3       51.84       86.16     32.36 o 
   6   5  -3      469.05      444.55     54.20 o 
   7   5  -3     1368.51     1214.71     92.23 o 
   8   5  -3       59.15       30.34     28.72 o 
   9   5  -3     1180.84     1028.24     84.14 o 
  10   5  -3      144.31      118.11     37.62 o 
   1   6  -3     2126.17     2031.72     94.10 o 
   2   6  -3      175.21      294.25     90.00 o 
   3   6  -3      234.51      334.93     59.87 o 
   4   6  -3       72.72       62.70     37.62 o 
   5   6  -3       63.73       66.34     36.41 o 
   0   0  -2    37848.24    37964.39   1643.08 o 
   4   0  -2     7601.19     7905.56    341.40 o 
   6   0  -2     4851.95     4932.48    224.09 o 
   8   0  -2    13312.09    13643.39    571.56 o 
  10   0  -2     7766.57     8083.54    364.45 o 
  12   0  -2     1484.65     1605.87    103.96 o 
  14   0  -2      434.67      396.01     57.44 o 
  16   0  -2      905.24     1107.93     93.84 o 
   1   1  -2      761.14     1077.41     35.59 o 
   2   1  -2     5003.13     5076.01    162.00 o 
   3   1  -2    13179.75    12561.76    540.01 o 
   4   1  -2      542.15      555.74     29.53 o 
   5   1  -2    14353.61    13996.17    410.72 o 
   6   1  -2     1557.00     1489.21     58.82 o 
   7   1  -2     3394.61     3235.57    148.86 o 
   8   1  -2     4459.49     4204.93    146.63 o 
   9   1  -2       43.76       28.20     16.81 o 
  10   1  -2     2802.29     2708.95    102.61 o 
  11   1  -2     1170.64     1214.94     63.56 o 
  12   1  -2      239.36      199.57     30.38 o 
  13   1  -2     1969.37     1978.13     85.27 o 
  14   1  -2      181.56      224.45     34.27 o 
  15   1  -2     1685.94     1778.28     99.91 o 
  16   1  -2      687.07      721.75     56.04 o 
   0   2  -2     1868.29     2320.62    105.17 o 
   1   2  -2     4069.92     4397.58    214.59 o 
   2   2  -2      124.14      200.60     14.77 o 
   3   2  -2    16324.72    16281.95    693.31 o 
   4   2  -2      627.54      586.25     22.47 o 
   5   2  -2    18425.98    17727.75    576.60 o 
   6   2  -2      142.78      181.09     14.30 o 
   7   2  -2     4523.22     4419.39    115.71 o 
   8   2  -2       81.02       81.86     13.61 o 
   9   2  -2       39.06       25.35     13.05 o 
  10   2  -2      349.70      271.60     29.52 o 
  11   2  -2     1446.65     1264.51    106.79 o 
  12   2  -2       18.13       -8.07     19.71 o 
  13   2  -2     4243.94     3898.53    154.32 o 
  14   2  -2        6.81        0.18     23.98 o 
  15   2  -2     1719.32     1655.79    102.14 o 
  16   2  -2        3.94       10.59     25.40 o 
   0   3  -2    15403.04    17643.50    705.45 o 
   1   3  -2     1145.58     2842.83    123.37 o 
   2   3  -2     6007.57     5814.01    186.86 o 
   3   3  -2     3479.76     3406.58    104.90 o 
   4   3  -2      190.10      202.00     21.89 o 
   5   3  -2     3094.75     2725.10     95.39 o 
   6   3  -2      728.58      779.89     54.41 o 
   7   3  -2     1735.96     1712.96    109.62 o 
   8   3  -2     3261.62     2981.42    106.69 o 
   9   3  -2       85.26       65.18     18.43 o 
  10   3  -2     4687.73     4240.87    150.85 o 
  11   3  -2      862.63      868.15     54.73 o 
  12   3  -2      450.68      495.02     65.73 o 
  13   3  -2     1017.67      925.77    159.98 o 
  14   3  -2        8.45       -3.68     24.81 o 
  15   3  -2      440.15      485.11     68.36 o 
   0   4  -2    11877.58    12660.05    563.06 o 
   2   4  -2     4114.14     3506.21    180.00 o 
   3   4  -2       65.63       86.34     18.17 o 
   4   4  -2      490.29      531.31     34.55 o 
   5   4  -2      270.14      305.17     27.03 o 
   6   4  -2     1004.74      977.47     49.91 o 
   7   4  -2       63.53       88.43     33.98 o 
   8   4  -2     3934.23     3558.30    127.28 o 
   9   4  -2       61.04       60.13     27.71 o 
  10   4  -2     3224.10     3063.06    117.52 o 
  11   4  -2       17.08        3.10     20.30 o 
  12   4  -2      701.21      697.50     66.94 o 
  13   4  -2      117.57       63.11     27.88 o 
   0   5  -2     1040.39     1297.23     97.08 o 
   1   5  -2      205.17      363.61     36.60 o 
   2   5  -2     1169.58     1232.81     61.17 o 
   3   5  -2     2727.07     2865.09    174.95 o 
   4   5  -2      197.27      153.73     25.69 o 
   5   5  -2     2363.46     2059.53     94.65 o 
   6   5  -2      328.46      325.36     32.46 o 
   7   5  -2      851.55      843.35     50.76 o 
   8   5  -2      810.58      749.91     48.53 o 
   9   5  -2       12.08       12.51     20.16 o 
  10   5  -2      294.27      324.04     36.37 o 
   0   6  -2      325.41      512.10     69.17 o 
   1   6  -2      295.59      359.66     45.91 o 
   2   6  -2        5.05       85.14     43.48 o 
   3   6  -2     1052.88     1105.90     96.27 o 
   4   6  -2        0.40       17.39     34.79 o 
   5   6  -2     1903.39     1737.33    117.71 o 
   6   6  -2      122.52      104.77     38.43 o 
   2   0  -1    14828.05    16846.63    712.33 o 
   4   0  -1     8377.77     8917.62    376.59 o 
   6   0  -1     5243.01     4942.59    233.40 o 
   8   0  -1     1890.33     1955.15     70.15 o 
  10   0  -1     1778.37     1886.59    113.26 o 
  12   0  -1     3288.62     3316.50    177.17 o 
  14   0  -1     1969.37     1925.42    118.11 o 
  16   0  -1     1045.15     1020.15     90.20 o 
   1   1  -1    11708.63    13754.73    409.87 o 
   2   1  -1     7831.54     8116.25    245.30 o 
   3   1  -1     3819.41     3775.37    117.80 o 
   4   1  -1     8147.77     7843.46    253.75 o 
   5   1  -1      371.68      420.97     24.34 o 
   6   1  -1    10092.04     9986.44    249.57 o 
   7   1  -1     6103.07     5714.45    148.03 o 
   8   1  -1     1005.06     1090.53     44.24 o 
   9   1  -1     3258.82     3244.90     94.12 o 
  10   1  -1      192.93      279.37     20.94 o 
  11   1  -1     1450.28     1377.50     98.90 o 
  12   1  -1     2163.48     2147.28    103.35 o 
  13   1  -1      344.44      441.34     40.44 o 
  14   1  -1     1010.15     1066.82     78.68 o 
  15   1  -1      476.66      486.80     45.30 o 
  16   1  -1      472.78      546.85     49.34 o 
  17   1  -1      668.98      716.05     55.34 o 
   1   2  -1     5891.53     5980.94    274.66 o 
   2   2  -1     1001.10     1025.21     38.30 o 
   3   2  -1     6322.40     6397.11    155.76 o 
   4   2  -1      483.29      567.83     20.82 o 
   5   2  -1     1404.12     1679.88     74.84 o 
   6   2  -1      526.79      516.96     40.14 o 
   7   2  -1     3300.87     2994.55     84.25 o 
   8   2  -1      317.16      314.14     21.00 o 
   9   2  -1     7188.20     6756.04    176.05 o 
  10   2  -1       99.27       95.88     18.22 o 
  11   2  -1     1649.02     1589.42     82.03 o 
  12   2  -1       35.28       20.00     13.54 o 
  13   2  -1      184.86      264.12     29.48 o 
  14   2  -1        8.84      -13.59     23.02 o 
  15   2  -1      836.09      827.73     94.25 o 
  16   2  -1       48.53       38.21     28.16 o 
   1   3  -1     4832.50     5462.50    168.89 o 
   2   3  -1     4748.64     5106.37    161.02 o 
   3   3  -1     1538.57     1620.51     47.94 o 
   4   3  -1     1972.21     1814.27     51.74 o 
   5   3  -1      221.94      251.42     17.30 o 
   6   3  -1     4205.56     4077.47    108.08 o 
   7   3  -1     1524.97     1459.52     47.84 o 
   8   3  -1      486.61      536.80     36.16 o 
   9   3  -1     1290.18     1207.39     56.03 o 
  10   3  -1      267.62      319.94     32.59 o 
  11   3  -1     1251.80     1277.45    103.15 o 
  12   3  -1     1935.54     1849.26     83.71 o 
  13   3  -1       34.07       50.27     20.10 o 
  14   3  -1      715.68      587.65    125.40 o 
  15   3  -1       70.29       80.06     31.56 o 
   1   4  -1      504.75      698.96     39.99 o 
   2   4  -1     2494.53     2602.54     92.94 o 
   3   4  -1      600.99      646.20     38.79 o 
   4   4  -1     5542.65     4883.77    164.60 o 
   5   4  -1      226.65      205.09     23.45 o 
   6   4  -1     2278.04     2001.33     79.37 o 
   7   4  -1       79.69       59.37     18.08 o 
   8   4  -1      569.87      679.83     44.17 o 
   9   4  -1      351.52      381.66     43.89 o 
  10   4  -1      362.03      473.60     40.33 o 
  11   4  -1       10.08      -20.97     19.64 o 
  12   4  -1     1376.93     1465.93    211.15 o 
  13   4  -1      186.10      202.71     39.48 o 
   1   5  -1     1551.36     1846.86     84.34 o 
   2   5  -1      211.98      358.62     34.54 o 
   3   5  -1      692.98      846.77     51.27 o 
   4   5  -1     1333.23     1301.99     63.10 o 
   5   5  -1      121.80      120.84     24.23 o 
   6   5  -1      608.58      685.23     44.89 o 
   7   5  -1     1178.77     1187.80     63.33 o 
   8   5  -1      125.97      151.56     26.85 o 
   9   5  -1      918.98      829.58     60.27 o 
  10   5  -1       78.44       83.78     26.43 o 
  11   5  -1      625.04      594.15     69.37 o 
   1   6  -1     1814.32     1839.38     87.38 o 
   2   6  -1      103.61      186.28     86.56 o 
   3   6  -1      627.91      678.92     90.61 o 
   4   6  -1      209.18      264.75     93.44 o 
   5   6  -1       60.63       81.18     25.45 o 
   6   6  -1      165.13      123.86     28.30 o 
   2   0   0    14570.22    16584.31    387.75 o 
   4   0   0     2040.05     2099.95     55.81 o 
   6   0   0     7766.85     7593.85    202.94 o 
   8   0   0    16624.18    17644.23    421.41 o 
  10   0   0    13316.96    14657.10    438.58 o 
  12   0   0     1746.99     2168.12    126.61 o 
  14   0   0       53.83       67.55     34.79 o 
  16   0   0      939.20     1035.12     90.61 o 
   0   1   0    20664.35    29520.48    977.48 o 
   1   1   0     2247.22     2553.56     79.80 o 
   2   1   0     6704.89     7082.84    146.33 o 
   3   1   0    23992.56    24634.05    502.47 o 
   4   1   0     2750.09     2663.37     58.44 o 
   5   1   0     8112.85     8039.73    197.07 o 
   6   1   0     2391.72     2392.31     66.87 o 
   7   1   0     3639.21     3694.10     99.66 o 
   8   1   0     6528.14     5889.99    130.35 o 
   9   1   0      203.57      280.83     18.10 o 
  10   1   0     6062.08     5817.93    131.55 o 
  11   1   0     1888.81     1975.66     54.90 o 
  12   1   0       79.63      118.97     22.19 o 
  13   1   0     1932.33     1847.61     66.06 o 
  14   1   0       32.49       21.87     25.17 o 
  15   1   0     1679.18     1666.82     81.01 o 
  16   1   0      863.84      828.27     58.77 o 
  17   1   0        3.20       10.24     23.69 o 
   0   2   0       12.06      -16.38     10.92 o 
   1   2   0     2216.39     2533.99     83.09 o 
   2   2   0     2406.63     2216.54     74.37 o 
   3   2   0    15440.42    15140.64    312.39 o 
   4   2   0      550.93      648.36     19.56 o 
   5   2   0    30216.39    30350.45    620.50 o 
   6   2   0      717.08      755.03     22.65 o 
   7   2   0     6876.29     7298.03    156.50 o 
   8   2   0      251.02      247.87     19.13 o 
   9   2   0      182.35      305.40     39.24 o 
  10   2   0        1.59      -13.56      9.86 o 
  11   2   0     2539.39     2503.36     66.94 o 
  12   2   0       12.87       -3.44     12.91 o 
  13   2   0     4590.86     4528.14    217.90 o 
  14   2   0      135.86      128.49     25.49 o 
  15   2   0     1813.51     1900.01    144.94 o 
  16   2   0        0.14      -33.43     22.29 o 
   0   3   0     9181.50    10836.16    469.62 o 
   1   3   0      714.89     1316.11     59.26 o 
   2   3   0     6240.34     6470.67    204.22 o 
   3   3   0     5089.88     5047.20    127.73 o 
   4   3   0        1.05        4.79      7.72 o 
   5   3   0     4749.38     4409.07    114.33 o 
   6   3   0     1103.29     1140.51     38.72 o 
   7   3   0       33.47       54.89     13.09 o 
   8   3   0     6154.41     5783.77    150.60 o 
   9   3   0       77.96      103.02     17.42 o 
  10   3   0     3130.42     3226.57     94.69 o 
  11   3   0      983.11      947.74     38.64 o 
  12   3   0      218.14      312.33     46.90 o 
  13   3   0      947.51     1000.54     77.66 o 
  14   3   0       61.70       27.30     29.75 o 
  15   3   0      375.12      365.50     74.83 o 
   1   4   0       52.53     1995.40    108.81 o 
   2   4   0     5457.39     5007.95    197.80 o 
   3   4   0      181.08      236.55     24.93 o 
   4   4   0       14.55       76.49     14.00 o 
   5   4   0      162.51      206.25     18.20 o 
   6   4   0     2812.99     2650.49     97.94 o 
   7   4   0       21.19       17.95     15.87 o 
   8   4   0     4702.70     4380.16    200.43 o 
   9   4   0      191.48      165.58     26.85 o 
  10   4   0     2271.70     2383.72    114.47 o 
  11   4   0       79.98       38.37     18.98 o 
  12   4   0      631.35      807.92     62.48 o 
  13   4   0       47.75       52.87     22.54 o 
   0   5   0      541.60      809.81     71.60 o 
   1   5   0       21.36       70.43     26.70 o 
   2   5   0     1132.59     1323.02     67.00 o 
   3   5   0     4524.61     4551.00    158.46 o 
   4   5   0        7.63       23.43     19.40 o 
   5   5   0     4088.51     3442.26    145.62 o 
   6   5   0      291.08      326.33     47.73 o 
   7   5   0     1372.72     1186.17    100.72 o 
   8   5   0     1176.35     1094.18     61.34 o 
   9   5   0       16.33       37.28     23.16 o 
  10   5   0      527.20      588.07     48.03 o 
  11   5   0      410.54      491.35     74.05 o 
   0   6   0      194.35      367.69     61.48 o 
   1   6   0      431.17      456.98     46.46 o 
   2   6   0        0.26       54.20     45.30 o 
   3   6   0     2316.45     2124.48     91.96 o 
   4   6   0      105.59      130.06     30.30 o 
   5   6   0     2071.67     2018.50     88.03 o 
   6   6   0        7.07       11.98     22.74 o 
   2   0   1    15167.26    16898.67    341.31 o 
   4   0   1     8379.03     8497.38    255.40 o 
   6   0   1     5675.04     5136.90    128.42 o 
   8   0   1     1983.60     2049.26     60.59 o 
  10   0   1     1808.78     1971.12     62.04 o 
  12   0   1     3356.68     3416.71    123.13 o 
  14   0   1     1965.65     1811.35    114.88 o 
  16   0   1     1027.00     1062.22     90.61 o 
   1   1   1    12104.07    13768.61    253.01 o 
   2   1   1     8194.44     8683.45    157.24 o 
   3   1   1     3630.89     3626.21     64.18 o 
   4   1   1     8748.35     8613.24    155.11 o 
   5   1   1      333.70      391.68     13.32 o 
   6   1   1    10357.38    10311.77    190.99 o 
   7   1   1     6107.59     5820.86    112.47 o 
   8   1   1     1010.64     1029.59     28.61 o 
   9   1   1     3444.17     3414.58     79.79 o 
  10   1   1      165.53      195.61     18.51 o 
  11   1   1     1447.54     1391.32     43.82 o 
  12   1   1     2147.85     2183.66     60.55 o 
  13   1   1      338.32      382.57     32.28 o 
  14   1   1     1012.82     1086.75     53.36 o 
  15   1   1      486.79      470.27     37.69 o 
  16   1   1      484.89      532.38     47.32 o 
  17   1   1      662.85      661.41     72.81 o 
   1   2   1     6139.18     6367.21    134.90 o 
   2   2   1     1020.44      966.05     26.88 o 
   3   2   1     6289.42     6344.87    156.53 o 
   4   2   1      453.71      508.77     18.15 o 
   5   2   1     1468.80     1753.87     42.53 o 
   6   2   1      514.34      517.54     21.98 o 
   7   2   1     3375.70     3133.25     64.34 o 
   8   2   1      316.17      305.75     18.03 o 
   9   2   1     7207.46     6906.26    151.89 o 
  10   2   1      101.67       96.93     15.32 o 
  11   2   1     1551.06     1436.20     47.02 o 
  12   2   1       34.97        9.97     13.62 o 
  13   2   1      181.27      261.01     23.81 o 
  14   2   1       10.10      -16.11     19.38 o 
  15   2   1      845.27      889.28     82.13 o 
  16   2   1       48.37       41.30     24.44 o 
   1   3   1     4780.53     5212.85    117.89 o 
   2   3   1     4698.76     4937.16    130.03 o 
   3   3   1     1633.66     1740.61     59.29 o 
   4   3   1     1942.55     1773.43     45.38 o 
   5   3   1      224.79      262.17     15.06 o 
   6   3   1     4179.97     4188.99    128.56 o 
   7   3   1     1595.35     1607.27     66.41 o 
   8   3   1      428.70      531.20     25.64 o 
   9   3   1     1310.33     1262.07     40.19 o 
  10   3   1      289.45      330.91     23.35 o 
  11   3   1     1270.54     1365.28     48.04 o 
  12   3   1     1932.71     1925.98     58.40 o 
  13   3   1       30.61       66.03     18.92 o 
  14   3   1      734.36      748.93     63.35 o 
  15   3   1       77.59       59.12     29.73 o 
   1   4   1      507.06      644.86     40.19 o 
   2   4   1     2395.10     2461.06    122.56 o 
   3   4   1      613.75      591.68     31.34 o 
   4   4   1     5669.00     5030.58    130.64 o 
   5   4   1      223.77      196.79     16.22 o 
   6   4   1     2277.44     2081.41     63.06 o 
   7   4   1       81.88       81.31     15.93 o 
   8   4   1      542.50      688.53     35.34 o 
   9   4   1      366.29      392.30     25.12 o 
  10   4   1      387.75      495.58     41.55 o 
  11   4   1       10.65       14.66     18.56 o 
  12   4   1     1425.16     1507.36    110.84 o 
  13   4   1      189.16      197.98     28.17 o 
   1   5   1     1580.53     1776.57    109.22 o 
   2   5   1      265.17      298.11     44.70 o 
   3   5   1      715.10      838.12     52.34 o 
   4   5   1     1365.82     1249.71     62.31 o 
   5   5   1      128.25      184.66     27.74 o 
   6   5   1      563.14      587.79     43.85 o 
   7   5   1     1199.25     1252.92     62.43 o 
   8   5   1      123.03      159.57     28.45 o 
   9   5   1      919.30      833.20     51.79 o 
  10   5   1       84.84       72.59     26.45 o 
  11   5   1      631.89      692.71     53.58 o 
   1   6   1     1925.14     1981.22     87.81 o 
   2   6   1      105.78       76.86     51.78 o 
   3   6   1      634.66      775.43     76.45 o 
   4   6   1      221.96      239.87     49.75 o 
   5   6   1       68.82       82.52     40.05 o 
   6   6   1      165.48      158.97     44.09 o 
   0   0   2    38173.13    40450.04   1573.91 o 
   2   0   2     9455.67     9557.82    225.51 o 
   4   0   2     7789.40     7838.38    162.52 o 
   6   0   2     4808.80     4805.79    151.63 o 
   8   0   2    13329.44    12821.42    315.28 o 
  10   0   2     7816.60     7903.22    233.42 o 
  12   0   2     1508.83     1622.83    137.73 o 
  14   0   2      411.11      379.68     41.58 o 
  16   0   2      921.20      932.37     86.56 o 
   0   1   2     7918.14     9214.45    221.51 o 
   1   1   2      744.36     1037.47     32.16 o 
   2   1   2     4657.48     4602.72     74.90 o 
   3   1   2    12846.98    12729.77    183.63 o 
   4   1   2      530.32      543.19     15.14 o 
   5   1   2    13949.74    13425.78    210.54 o 
   6   1   2     1607.84     1555.94     32.64 o 
   7   1   2     3505.20     3417.03     63.86 o 
   8   1   2     4208.12     4023.27     75.92 o 
   9   1   2       45.02       43.78      9.19 o 
  10   1   2     2734.59     2719.18     69.50 o 
  11   1   2     1192.53     1209.38     49.71 o 
  12   1   2      214.89      198.87     19.62 o 
  13   1   2     1889.28     1922.46     69.61 o 
  14   1   2      171.23      172.90     26.96 o 
  15   1   2     1709.53     1731.35     87.03 o 
  16   1   2      705.56      753.75     46.00 o 
   0   2   2     1861.01     2311.04     74.49 o 
   1   2   2     4213.57     4421.36     85.56 o 
   2   2   2      113.20      149.62      8.57 o 
   3   2   2    16284.37    16271.78    252.68 o 
   4   2   2      622.79      569.11     18.52 o 
   5   2   2    18175.64    17295.21    270.89 o 
   6   2   2      140.00      166.18     11.02 o 
   7   2   2     4502.46     4442.26     89.17 o 
   8   2   2       90.27      108.63     10.90 o 
   9   2   2       36.88       21.40     10.89 o 
  10   2   2      331.04      329.56     21.37 o 
  11   2   2     1390.79     1350.69     44.25 o 
  12   2   2       17.82       11.88     13.89 o 
  13   2   2     4180.16     4117.98    109.83 o 
  14   2   2        6.93       13.46     20.72 o 
  15   2   2     1735.28     1763.13    149.23 o 
  16   2   2        4.62       -3.63     21.85 o 
   0   3   2    15213.51    15982.88    492.70 o 
   1   3   2     1085.08     2329.55    180.88 o 
   2   3   2     6037.22     5972.53    135.37 o 
   3   3   2     3239.54     3315.82     70.70 o 
   4   3   2      179.62      183.07     22.18 o 
   5   3   2     3011.85     2748.13     58.66 o 
   6   3   2      684.31      717.79     24.33 o 
   7   3   2     1679.73     1650.83     41.00 o 
   8   3   2     3262.48     2989.75     74.26 o 
   9   3   2       82.69       72.60     16.29 o 
  10   3   2     4626.63     4353.24    104.15 o 
  11   3   2      874.84      955.44     39.08 o 
  12   3   2      471.03      508.85     31.03 o 
  13   3   2     1012.54     1130.82     67.61 o 
  14   3   2        6.83        2.41     17.62 o 
  15   3   2      424.29      458.39     40.73 o 
   0   4   2    11517.67    12950.49    543.24 o 
   1   4   2        4.51     1984.48    111.24 o 
   2   4   2     4080.04     3659.25    102.26 o 
   3   4   2       57.70       37.39     20.64 o 
   4   4   2      496.07      532.36     41.28 o 
   5   4   2      236.63      246.53     19.90 o 
   6   4   2      974.71      952.73     31.33 o 
   7   4   2       74.35       93.44     15.36 o 
   8   4   2     3876.05     3592.72     88.89 o 
   9   4   2       60.52       43.23     15.29 o 
  10   4   2     3182.44     3155.64     82.06 o 
  11   4   2       19.53       -0.16     17.86 o 
  12   4   2      723.90      683.12    125.60 o 
  13   4   2      120.47       87.20     29.01 o 
   0   5   2      960.33     1313.41     91.82 o 
   1   5   2      181.10      282.75     52.59 o 
   2   5   2     1173.85     1212.98     64.62 o 
   3   5   2     2800.21     2658.14    104.90 o 
   4   5   2      188.78      169.64     21.54 o 
   5   5   2     2343.65     2002.04     58.02 o 
   6   5   2      317.81      300.44     27.34 o 
   7   5   2      873.02      785.94     54.05 o 
   8   5   2      780.26      684.53     51.34 o 
   9   5   2       11.75       -2.39     21.36 o 
  10   5   2      265.78      317.47     38.45 o 
   3   6   2     1025.85     1102.57     87.98 o 
   4   6   2        0.67       37.69     25.04 o 
   5   6   2     1851.14     1613.39     85.52 o 
   6   6   2      132.78      126.61     31.08 o 
   2   0   3     7399.85     7362.79    151.33 o 
   4   0   3    16055.98    15254.42    312.83 o 
   6   0   3     7443.87     7213.56    152.88 o 
   8   0   3     2421.92     2345.98     70.12 o 
  10   0   3     1752.08     1686.09     75.64 o 
  12   0   3     5021.99     5068.88    175.62 o 
  14   0   3     1936.24     1922.80     95.26 o 
  16   0   3      428.37      407.25     53.60 o 
   1   1   3     8050.52     8298.73    139.16 o 
   2   1   3     8272.87     8473.53    136.72 o 
   3   1   3     4469.16     4423.75     71.36 o 
   4   1   3     7304.12     6823.82    100.12 o 
   5   1   3      571.95      641.02     17.00 o 
   6   1   3     3684.10     3604.41     60.88 o 
   7   1   3     5021.67     4687.44     84.95 o 
   8   1   3       51.18       60.67      9.87 o 
   9   1   3     3645.70     3799.65     73.30 o 
  10   1   3      372.76      380.15     18.80 o 
  11   1   3     1927.47     1854.69     48.66 o 
  12   1   3     1658.04     1679.50     62.46 o 
  13   1   3       62.38       35.05     19.07 o 
  14   1   3      967.24     1017.65     59.99 o 
  15   1   3      579.16      621.09     41.79 o 
  16   1   3      255.05      322.72     33.27 o 
   1   2   3    14855.66    15243.74    261.28 o 
   3   2   3     5194.73     4952.23     82.28 o 
   4   2   3      826.59      811.46     26.75 o 
   5   2   3     2532.56     2454.39     44.06 o 
   6   2   3      655.39      671.13     23.22 o 
   7   2   3     4988.04     4507.55     84.12 o 
   8   2   3       98.71      106.79     12.14 o 
   9   2   3     6235.83     5718.04    113.72 o 
  10   2   3       66.69       56.61     14.02 o 
  11   2   3     1482.38     1408.09     45.58 o 
  12   2   3      184.77      163.98     19.89 o 
  13   2   3      139.63      158.51     21.07 o 
  14   2   3       11.28       -1.07     15.88 o 
  15   2   3      659.02      671.29     51.06 o 
   1   3   3     3754.86     3910.36     74.65 o 
   2   3   3     4074.18     4294.35     80.86 o 
   3   3   3      935.40      962.19     23.53 o 
   4   3   3     4372.08     3821.48     67.81 o 
   5   3   3        6.57        7.71      7.35 o 
   6   3   3     4367.46     3916.11     82.00 o 
   7   3   3     1912.76     1795.35     43.65 o 
   8   3   3      133.67      156.50     14.36 o 
   9   3   3     2445.75     2295.88     61.86 o 
  10   3   3      198.43      198.64     20.45 o 
  11   3   3      826.22      920.52     79.45 o 
  12   3   3     1846.29     1774.16     65.88 o 
  13   3   3        5.06        7.10     19.93 o 
  14   3   3      701.24      764.12     63.50 o 
   1   4   3      104.39      153.85     15.53 o 
   2   4   3     2479.39     2404.15     52.81 o 
   3   4   3      522.91      528.87     25.26 o 
   4   4   3     5189.94     4546.27     95.51 o 
   5   4   3       36.68       39.73     13.43 o 
   6   4   3     3928.31     3184.86     93.17 o 
   7   4   3      104.71      103.19     19.36 o 
   8   4   3      571.33      608.38     38.33 o 
   9   4   3      261.72      326.53     35.20 o 
  10   4   3      738.85      699.24     40.42 o 
  11   4   3       23.24       33.51     20.34 o 
  12   4   3     1313.30     1388.20     62.46 o 
  13   4   3       29.44       29.76     22.25 o 
   1   5   3     2285.40     2301.76     67.65 o 
   2   5   3      880.57      917.38     40.80 o 
   3   5   3      497.64      598.23     34.51 o 
   4   5   3     1463.22     1319.42     47.72 o 
   5   5   3       55.22       57.06     18.22 o 
   6   5   3      500.90      508.84     34.28 o 
   7   5   3     1353.55     1331.31     56.12 o 
   8   5   3       66.52       45.70     20.82 o 
   9   5   3     1170.61     1067.12    136.11 o 
  10   5   3      142.06       88.34     28.30 o 
   1   6   3     2122.14     2018.18     98.03 o 
   2   6   3      172.81      239.06     58.25 o 
   3   6   3      268.60      345.37     38.78 o 
   4   6   3       84.21      107.07     31.10 o 
   5   6   3       65.47       96.77     30.70 o 
   0   0   4    22815.29    22647.98    879.79 o 
   2   0   4    11778.33    11561.91    235.05 o 
   4   0   4      776.78      731.67     34.95 o 
   6   0   4     2814.90     2864.36     80.16 o 
   8   0   4     7132.72     6996.23    189.63 o 
  10   0   4     6682.43     6728.45    175.98 o 
  12   0   4     1554.80     1566.89     86.36 o 
  14   0   4      590.51      616.84     50.43 o 
  16   0   4      402.14      456.13     47.30 o 
   0   1   4    14259.26    14989.52    350.87 o 
   1   1   4        9.20     1810.95     90.20 o 
   2   1   4     9992.36     9734.17    141.53 o 
   3   1   4     9725.38     9060.04    151.11 o 
   4   1   4       81.62       68.81      5.72 o 
   5   1   4     6815.12     6525.27     98.08 o 
   6   1   4      981.07      993.84     21.05 o 
   7   1   4     1746.77     1636.98     33.72 o 
   8   1   4     3837.11     3681.98     65.58 o 
   9   1   4       53.59       54.95     10.75 o 
  10   1   4     2318.17     2362.61     57.90 o 
  11   1   4     1358.16     1411.02     38.97 o 
  12   1   4      781.82     1001.34     36.93 o 
  13   1   4     1884.46     1990.53     55.46 o 
  14   1   4       55.53       63.07     22.00 o 
  15   1   4      655.77      639.12     42.97 o 
  16   1   4      262.56      269.45     43.00 o 
   0   2   4      428.91      484.59     28.74 o 
   1   2   4     1088.31     1022.10     28.51 o 
   2   2   4      281.46      306.95     15.06 o 
   3   2   4     8731.12     8229.91    144.35 o 
   4   2   4       99.62       83.81      7.54 o 
   5   2   4     9344.70     8228.91    133.58 o 
   6   2   4      267.07      307.15     14.63 o 
   7   2   4     2126.78     2005.33     42.38 o 
   8   2   4      119.30      134.60     13.66 o 
   9   2   4      132.18      126.97     13.96 o 
  10   2   4      191.48      298.52     49.00 o 
  11   2   4     1140.44     1152.90     49.78 o 
  12   2   4        0.62      -16.29     18.73 o 
  13   2   4     2665.83     2623.04     95.57 o 
  14   2   4       45.29       41.31     22.74 o 
  15   2   4     1072.34     1004.49     71.93 o 
   0   3   4     4334.97     4749.14    151.88 o 
   1   3   4      376.94      793.36     92.16 o 
   2   3   4     2110.20     2045.17     49.03 o 
   3   3   4     1813.06     1809.17     40.08 o 
   4   3   4      242.01      217.07     13.56 o 
   5   3   4     2221.93     1924.37     47.54 o 
   6   3   4     1755.72     1563.12     40.90 o 
   7   3   4     1647.72     1464.65     39.73 o 
   8   3   4     1920.20     1756.32     59.67 o 
   9   3   4      115.84       96.03     19.22 o 
  10   3   4     2109.93     1945.62     66.92 o 
  11   3   4      474.07      431.06     33.07 o 
  12   3   4      115.82      115.40     23.90 o 
  13   3   4      672.79      710.85     43.68 o 
  14   3   4       33.44       19.43     22.44 o 
   0   4   4     5398.42     5862.14    192.64 o 
   1   4   4        2.37      494.51    151.28 o 
   2   4   4     1684.34     1565.34     43.58 o 
   3   4   4       67.49       95.76     12.82 o 
   4   4   4      260.24      244.98     18.82 o 
   5   4   4      914.01      774.06     30.33 o 
   6   4   4     1157.81     1155.46     53.09 o 
   7   4   4      107.84       85.71     16.67 o 
   8   4   4     3058.54     2677.60     82.95 o 
   9   4   4       27.06       17.30     18.43 o 
  10   4   4     1889.70     1764.21     64.39 o 
  11   4   4        2.33        1.11     19.64 o 
  12   4   4      227.62      270.88     31.14 o 
   0   5   4     1370.00     1374.05     72.79 o 
   1   5   4      333.55      416.80     29.36 o 
   2   5   4      320.72      503.43     31.62 o 
   3   5   4     1584.06     1620.22     47.43 o 
   4   5   4       11.38       11.79     15.36 o 
   5   5   4     1956.80     1789.46     55.79 o 
   6   5   4      231.78      166.77     25.32 o 
   7   5   4      707.27      705.02     55.58 o 
   8   5   4      485.27      512.93     37.03 o 
   9   5   4        2.66       24.60     20.20 o 
   0   6   4      581.23      678.35     81.30 o 
   1   6   4      706.87      626.57     79.69 o 
   2   6   4      113.86      191.04     36.94 o 
   3   6   4     1190.94     1146.35     83.61 o 
   2   0   5     5256.99     4785.65    102.63 o 
   4   0   5    17304.93    15932.46    326.51 o 
   6   0   5     7778.66     7320.32    157.85 o 
   8   0   5     1506.34     1371.81     47.86 o 
  10   0   5      415.84      457.85     38.51 o 
  12   0   5     2277.75     2320.48    160.33 o 
  14   0   5     2213.37     2090.21    121.55 o 
   1   1   5     4742.65     4436.35     71.50 o 
   2   1   5     1935.63     2154.92     55.45 o 
   3   1   5     2066.76     1975.10     36.75 o 
   4   1   5     3605.92     3136.10     54.14 o 
   5   1   5      255.48      267.87     11.59 o 
   6   1   5     4313.41     4039.23     64.21 o 
   7   1   5     2637.93     2541.75     48.28 o 
   8   1   5      426.43      472.19     18.11 o 
   9   1   5     2082.12     1974.63     45.26 o 
  10   1   5      231.56      251.19     20.57 o 
  11   1   5     1247.72     1403.94     50.19 o 
  12   1   5     1153.00     1280.52     49.23 o 
  13   1   5       84.25       89.57     20.95 o 
  14   1   5      875.37      913.45     43.85 o 
  15   1   5      267.53      285.62     34.99 o 
   1   2   5     8452.24     8295.45    145.48 o 
   3   2   5     3063.36     2834.81     51.49 o 
   4   2   5       55.77       36.48      7.88 o 
   5   2   5      173.39      176.85     13.54 o 
   6   2   5       43.83       31.47      9.46 o 
   7   2   5     2824.71     2652.26     55.52 o 
   8   2   5       41.63       30.27     10.81 o 
   9   2   5     5573.48     5274.42     97.21 o 
  10   2   5       36.62       42.25     14.51 o 
  11   2   5     1893.06     1775.70     64.01 o 
  12   2   5      123.93      191.76     27.19 o 
  13   2   5      139.82      155.38     26.82 o 
  14   2   5        2.02        8.54     22.73 o 
   1   3   5     2044.41     2205.95     65.22 o 
   2   3   5     2134.51     2062.67     49.93 o 
   3   3   5       94.54      131.09     13.57 o 
   4   3   5     2773.74     2399.61     50.72 o 
   5   3   5       37.01       31.09     11.08 o 
   6   3   5     2699.33     2381.75     56.70 o 
   7   3   5      665.15      690.21     28.28 o 
   8   3   5      513.32      475.43     24.33 o 
   9   3   5     1053.58      993.48     40.04 o 
  10   3   5      137.57      133.34     22.87 o 
  11   3   5      385.95      402.73     33.22 o 
  12   3   5     1313.03     1274.57     57.32 o 
  13   3   5       48.34       58.52     23.80 o 
   1   4   5      140.66      224.17     20.95 o 
   2   4   5     1790.62     1699.86     46.14 o 
   3   4   5       71.37      123.38     15.61 o 
   4   4   5     2977.63     2707.69     64.50 o 
   5   4   5      114.66       97.49     15.87 o 
   6   4   5     1949.24     1765.44     47.89 o 
   7   4   5       21.67        7.67     13.13 o 
   8   4   5      338.61      336.91     29.61 o 
   9   4   5      111.08      126.95     23.33 o 
  10   4   5      247.23      249.68     28.49 o 
  11   4   5        8.62       26.97     21.48 o 
   1   5   5     2211.13     2124.22     64.05 o 
   2   5   5       95.01      256.38     33.26 o 
   3   5   5      482.10      491.01     27.51 o 
   4   5   5      557.35      456.81     26.89 o 
   5   5   5       45.33       27.37     15.69 o 
   6   5   5      378.26      371.45     28.40 o 
   7   5   5      811.18      770.41     44.37 o 
   8   5   5      121.62       77.94     23.49 o 
   0   0   6     8784.89     8018.82    350.30 o 
   2   0   6     2506.66     2389.46     64.89 o 
   4   0   6      378.79      368.78     17.77 o 
   6   0   6     3255.65     2960.78     72.57 o 
   8   0   6     3943.62     3673.62    103.94 o 
  10   0   6     1709.73     1711.96     82.35 o 
  12   0   6      494.60      538.00     54.00 o 
  14   0   6      168.18      199.01     59.46 o 
   0   1   6     4164.89     3808.55     99.98 o 
   1   1   6     1137.26     1635.49     54.80 o 
   2   1   6     2180.02     2018.11     38.30 o 
   3   1   6     4856.72     4323.61     73.34 o 
   4   1   6      167.71      162.03     13.71 o 
   5   1   6     4254.29     3948.56     68.76 o 
   6   1   6      970.97      920.53     27.62 o 
   7   1   6     1250.37     1189.01     45.95 o 
   8   1   6     2271.81     2201.32     48.81 o 
   9   1   6       65.66       71.54     14.70 o 
  10   1   6     1749.98     1817.80     50.20 o 
  11   1   6      627.32      691.93     32.49 o 
  12   1   6      193.02      226.85     22.69 o 
  13   1   6      768.44      910.62     44.28 o 
  14   1   6       78.31       76.73     22.57 o 
   0   2   6      628.44      695.33     39.61 o 
   1   2   6      836.94      951.21     33.21 o 
   2   2   6      282.65      316.65     15.95 o 
   3   2   6     3834.36     3463.16     67.20 o 
   4   2   6      354.23      336.04     15.26 o 
   5   2   6     5025.99     4541.21     87.05 o 
   6   2   6      314.76      255.37     29.59 o 
   7   2   6     1910.33     1723.25     41.14 o 
   8   2   6      254.02      259.44     17.51 o 
   9   2   6       56.86       54.01     13.73 o 
  10   2   6       48.17       46.36     16.07 o 
  11   2   6     1482.60     1570.53     61.22 o 
  12   2   6       76.94       59.05     22.76 o 
  13   2   6     1676.46     1732.23     69.40 o 
   0   3   6     3688.38     3846.75    134.29 o 
   1   3   6      669.94     1048.02     38.90 o 
   2   3   6     2235.96     2221.46     48.50 o 
   3   3   6     2649.31     2425.29     52.01 o 
   4   3   6       64.65       88.49     14.07 o 
   5   3   6     2070.91     1822.46     48.01 o 
   6   3   6      546.85      563.23     26.24 o 
   7   3   6      432.46      459.21     24.57 o 
   8   3   6     1826.06     1680.20     48.32 o 
   9   3   6        9.94       -7.75     13.44 o 
  10   3   6     1278.31     1280.32     56.47 o 
  11   3   6      324.25      370.72     33.38 o 
  12   3   6      192.64      194.74     28.80 o 
   0   4   6     4120.30     4028.68    162.00 o 
   1   4   6      146.41      495.90     28.91 o 
   2   4   6     2770.73     2403.46     67.74 o 
   3   4   6      222.29      228.77     24.17 o 
   4   4   6       23.97       25.51     14.56 o 
   5   4   6       88.67       61.66     15.73 o 
   6   4   6      816.71      774.90     33.15 o 
   7   4   6       60.75       65.28     16.63 o 
   8   4   6     1684.03     1521.24     60.50 o 
   9   4   6       12.57       10.00     20.15 o 
  10   4   6     1175.29     1144.63     55.04 o 
   0   5   6      437.58      473.33     45.74 o 
   1   5   6      135.49      188.59     28.22 o 
   2   5   6      631.62      648.81     35.53 o 
   3   5   6      899.44     1004.79     51.21 o 
   4   5   6       99.13       89.59     18.44 o 
   5   5   6      810.69      763.80     35.09 o 
   6   5   6      178.17      147.08     20.68 o 
   2   0   7     5943.08     5607.13    142.23 o 
   4   0   7     7546.01     6877.49    172.80 o 
   6   0   7     4173.44     3932.88    107.53 o 
   8   0   7      546.63      619.03     46.41 o 
  10   0   7      463.91      514.51     54.20 o 
  12   0   7     1622.86     1979.61     95.65 o 
   1   1   7     4696.31     4605.12     84.76 o 
   2   1   7      668.60     1052.01     53.18 o 
   3   1   7      242.78      255.47     13.58 o 
   4   1   7     1861.67     1666.98     40.19 o 
   5   1   7       56.36       49.62      9.88 o 
   6   1   7     1498.32     1514.07     46.04 o 
   7   1   7     1363.83     1342.17     57.71 o 
   8   1   7      200.67      200.79     19.18 o 
   9   1   7     2201.69     2139.53     63.81 o 
  10   1   7      309.29      332.57     29.05 o 
  11   1   7      571.53      647.16     37.48 o 
  12   1   7      875.73     1043.88     48.45 o 
  13   1   7       23.00       15.52     24.85 o 
   1   2   7     6519.10     6372.78    124.67 o 
   2   2   7       81.03      358.80    102.74 o 
   3   2   7     1843.31     1667.24     38.88 o 
   4   2   7       69.34       34.03     11.03 o 
   5   2   7      174.76      150.40     15.86 o 
   6   2   7       29.22       22.91     11.57 o 
   7   2   7     2656.85     2303.48     62.74 o 
   8   2   7       71.51       48.74     14.04 o 
   9   2   7     4017.29     3994.86     88.16 o 
  10   2   7       51.57       31.55     16.42 o 
  11   2   7     1305.52     1440.93     49.12 o 
  12   2   7        8.07       -2.39     19.17 o 
   1   3   7     1403.76     1473.98     45.89 o 
   2   3   7     1161.43     1274.05     38.30 o 
   3   3   7      468.51      497.36     22.27 o 
   4   3   7     2853.51     2478.41     60.46 o 
   5   3   7      264.35      214.99     19.37 o 
   6   3   7     2413.74     2144.65     55.32 o 
   7   3   7      790.81      723.07     31.92 o 
   8   3   7      230.86      206.01     20.64 o 
   9   3   7      587.14      506.17     28.75 o 
  10   3   7      183.75      185.99     21.64 o 
  11   3   7      315.77      313.78     32.52 o 
   1   4   7       28.62       60.52     17.88 o 
   2   4   7     1098.81     1018.62     42.58 o 
   3   4   7       17.68       59.39     17.57 o 
   4   4   7     3600.49     3208.08     76.08 o 
   5   4   7        9.66        5.94     14.52 o 
   6   4   7     1637.50     1584.96     56.98 o 
   7   4   7      132.25      124.84     19.49 o 
   8   4   7      156.35      142.77     20.50 o 
   1   5   7     1200.85     1156.74     58.70 o 
   2   5   7      237.25      247.45     26.00 o 
   3   5   7      433.05      423.75     31.45 o 
   0   0   8     4368.84     4013.64    132.88 o 
   2   0   8     1917.33     1964.41     52.01 o 
   4   0   8      283.19      283.36     24.46 o 
   6   0   8      533.77      548.12     32.87 o 
   8   0   8     1710.42     1769.01     85.44 o 
  10   0   8     1506.91     1563.89     83.87 o 
  12   0   8      258.40      314.98     46.05 o 
   0   1   8     2455.72     2301.49     69.43 o 
   1   1   8      616.28      910.35     34.93 o 
   2   1   8     1109.38     1272.92     37.40 o 
   3   1   8     1228.61     1203.30     36.69 o 
   4   1   8      274.89      289.66     17.43 o 
   5   1   8     1270.80     1273.82     45.04 o 
   6   1   8      393.67      405.57     23.90 o 
   7   1   8      999.99     1042.74     38.18 o 
   8   1   8      744.93      714.49     38.27 o 
   9   1   8       37.17       47.85     20.41 o 
  10   1   8      872.72      969.66     45.88 o 
  11   1   8      436.92      532.48     36.81 o 
  12   1   8      214.65      259.14     30.27 o 
   0   2   8      265.59      289.24     30.85 o 
   1   2   8      467.56      510.08     24.47 o 
   2   2   8       16.51       41.73     13.01 o 
   3   2   8     1442.78     1279.84     39.02 o 
   4   2   8       29.24        1.37     14.51 o 
   5   2   8     1820.22     1689.11     47.11 o 
   6   2   8        5.58        0.60     13.31 o 
   7   2   8      740.90      780.08     37.89 o 
   8   2   8      106.95       96.88     20.71 o 
   9   2   8        0.65       -8.15     20.73 o 
  10   2   8        2.10      -28.52     19.01 o 
  11   2   8      557.54      710.91     71.46 o 
   0   3   8      807.58      829.59     52.59 o 
   1   3   8       99.79      162.47     17.60 o 
   2   3   8      813.33      812.36     32.12 o 
   3   3   8      418.47      449.84     28.72 o 
   4   3   8       22.90       12.91     14.40 o 
   5   3   8     1058.40      915.04     35.93 o 
   6   3   8      275.18      250.26     22.04 o 
   7   3   8      186.58      175.58     21.08 o 
   8   3   8      942.06      848.69     36.66 o 
   9   3   8       33.89       25.45     17.35 o 
   0   4   8      655.09      756.38     54.77 o 
   1   4   8       28.05       98.01     19.43 o 
   2   4   8     1029.33      972.44     54.06 o 
   3   4   8      120.77      111.53     21.31 o 
   4   4   8       74.64       81.18     20.48 o 
   5   4   8      122.51       63.49     18.05 o 
   6   4   8      329.54      334.53     25.82 o 
   2   0   9     1226.46     1184.71     61.78 o 
   4   0   9     4459.25     4260.64    117.96 o 
   6   0   9     3551.61     3491.94    128.33 o 
   8   0   9      351.11      368.05     44.65 o 
  10   0   9      275.48      321.80     45.54 o 
   1   1   9     1640.00     1750.36     41.93 o 
   2   1   9     1029.58     1267.06     40.45 o 
   3   1   9      581.01      602.51     27.83 o 
   4   1   9     2049.81     1938.01     50.75 o 
   5   1   9       55.64       26.93     17.69 o 
   6   1   9      834.72      872.48     39.90 o 
   7   1   9     1020.51     1159.27     48.59 o 
   8   1   9      109.66      130.08     24.50 o 
   9   1   9     1222.34     1368.37     55.74 o 
  10   1   9      101.40       89.43     25.43 o 
   1   2   9     3825.42     3752.65    105.62 o 
   2   2   9        1.88      295.29    102.97 o 
   3   2   9      419.75      472.75     25.42 o 
   4   2   9       52.72       38.63     18.24 o 
   5   2   9      166.68      157.53     22.44 o 
   6   2   9       15.61       23.60     18.51 o 
   7   2   9     1314.33     1284.10     69.07 o 
   8   2   9       36.22       28.04     24.26 o 
   9   2   9     1629.66     1825.95     97.43 o 
   1   3   9      735.23      798.47     33.51 o 
   2   3   9      651.62      741.82     39.06 o 
   3   3   9      205.41      190.78     23.36 o 
   4   3   9     1401.07     1380.60     52.22 o 
   5   3   9       22.49       21.68     18.85 o 
   6   3   9      655.64      648.14     38.01 o 
   7   3   9      322.99      310.72     29.54 o 
   1   4   9       55.49       66.71     20.38 o 
   2   4   9      609.38      597.03     35.47 o 
   0   0  10     1020.20     1056.96     86.16 o 
   2   0  10     1436.60     1318.24     68.90 o 
   4   0  10      127.66       94.41     29.45 o 
   6   0  10      483.03      449.78     45.55 o 
   8   0  10     1224.74     1378.55     85.35 o 
   0   1  10      966.70      943.29     58.92 o 
   1   1  10      119.04      228.08     18.72 o 
   2   1  10      550.86      626.46     29.71 o 
   3   1  10      603.32      695.07     31.61 o 
   4   1  10       51.95       63.22     19.56 o 
   5   1  10      912.24      885.90     41.84 o 
   6   1  10      275.48      292.53     27.91 o 
   7   1  10      302.74      345.38     36.92 o 
   8   1  10      473.22      436.71     41.21 o 
   0   2  10       10.45       24.20     19.65 o 
   1   2  10      340.19      395.54     22.91 o 
   2   2  10       36.38       67.57     17.22 o 
   3   2  10     1479.77     1413.27     57.10 o 
   4   2  10       14.37       23.80     18.79 o 
   5   2  10     1151.26     1123.69     76.02 o 
   6   2  10       26.04       23.41     20.53 o 
   7   2  10      370.33      382.54     32.51 o 
   0   3  10      833.06      919.97     47.68 o 
   1   3  10       89.81      141.49     19.36 o 
   2   3  10      546.92      646.75     36.53 o 
   3   3  10      277.10      315.87     28.66 o 
   2   0  11      421.93      389.22     43.41 o 
   4   0  11     1247.75     1250.01     72.03 o 
   1   1  11      816.23      798.32     39.88 o 
   2   1  11      188.59      324.33     44.12 o 
   3   1  11      183.81      236.08     26.33 o 
   4   1  11      706.32      750.12     57.86 o 
   5   1  11       34.33       20.41     21.12 o 
   1   2  11     1017.14     1132.69     38.13 o 
   2   2  11       17.92       81.01     18.98 o 
                                                 
